# Supplementary material for: Phage therapy for environmental biotechnology applications
Source: Front Microbiol. 2025 Sep 3;16:1621103. doi: 10.3389/fmicb.2025.1621103 (PMC12442427; doi:10.3389/fmicb.2025.1621103)
Supplement: Supplementary file 1 [file Table_1.XLSX]

## Sheet: Sheet1
Category	Keyword search on WIPO Patentoscope		Patents filed
Soil remediation and soil-vegetable system	((((EN_TI:phage OR EN_AB:phage) AND EN_CL:phage) OR ((EN_TI:bacteriophage OR EN_AB:bacteriophage) OR EN_CL:bacteriophage))) AND (((EN_TI:soil OR EN_CL:soil ) OR (EN_TI:soil fix OR EN_AB:soil fix OR EN_CL:soil fix) OR (EN_TI:soil treat OR EN_AB:soil treat OR EN_CL:soil treat) ))		189
	((((EN_TI:phage OR EN_AB:phage) AND EN_CL:phage) OR ((EN_TI:bacteriophage OR EN_AB:bacteriophage) OR EN_CL:bacteriophage))) AND (((EN_TI:soil OR EN_CL:soil ) OR (EN_TI:soil fix OR EN_AB:soil fix OR EN_CL:soil fix) OR (EN_TI:soil treat OR EN_AB:soil treat OR EN_CL:soil treat) )) AND AD:([01.01.2016 TO *]) NOT hemipter NOT peptid NOT Therapeut* NOT manufac* NOT fungici* NOT extract	relevance checks applied, entries limited to 2016-2025	11
Biofuel production systems	((((EN_TI:phage OR EN_AB:phage) OR EN_CL:phage) OR ((EN_TI:bacteriophage OR EN_AB:bacteriophage) OR EN_CL:bacteriophage))) AND (((EN_TI:fuel OR AB_CL:fuel OR EN_CL:fuel ) OR (EN_TI:corrosion OR EN_AB:corrosion OR EN_CL:corrosion) OR (EN_TI:oil field OR EN_AB:oil field OR EN_CL:oil field) OR (EN_TI:oil reservoir OR EN_AB:oil reservoir OR EN_CL:oil reservoir) OR (EN_TI:oil pipe OR EN_AB:oil pipe OR…		79
	((((EN_TI:phage OR EN_AB:phage) OR EN_CL:phage) OR ((EN_TI:bacteriophage OR EN_AB:bacteriophage) OR EN_CL:bacteriophage))) AND (((EN_TI:fuel OR AB_CL:fuel OR EN_CL:fuel ) OR (EN_TI:corrosion OR EN_AB:corrosion OR EN_CL:corrosion) OR (EN_TI:oil field OR EN_AB:oil field OR EN_CL:oil field) OR (EN_TI:oil reservoir OR EN_AB:oil reservoir OR EN_CL:oil reservoir) OR (EN_TI:oil pipe OR EN_AB:oil pipe OR…	relevance checks applied, entries limited to 2016-2025	10
Natural and engineered water systems	((((EN_TI:phage OR EN_AB:phage) AND EN_CL:phage) OR ((EN_TI:bacteriophage OR EN_AB:bacteriophage) AND EN_CL:bacteriophage))) AND (( (EN_TI:water treat* OR EN_AB:water treat*) OR (EN_TI:wastewater OR EN_AB:wastewater OR EN_CL:wastewater) OR (EN_TI:sewage OR EN_CL:sewage) OR (EN_TI:biofilm OR EN_AB:biofilm OR EN_CL:biofilm) or (EN_TI:biofoul OR EN_AB:biofoul OR EN_CL:biofoul) OR (EN_TI:algal bloom …		114
	((((EN_TI:phage OR EN_AB:phage) AND EN_CL:phage) OR ((EN_TI:bacteriophage OR EN_AB:bacteriophage) AND EN_CL:bacteriophage))) AND (( (EN_TI:water treat* OR EN_AB:water treat*) OR (EN_TI:wastewater OR EN_AB:wastewater OR EN_CL:wastewater) OR (EN_TI:sewage OR EN_CL:sewage) OR (EN_TI:biofilm OR EN_AB:biofilm OR EN_CL:biofilm) or (EN_TI:biofoul OR EN_AB:biofoul OR EN_CL:biofoul) OR (EN_TI:algal bloom …	relevance checks applied, entries limited to 2016-2025	5
